# Supplementary material for: SARS-CoV-2 impairs male fertility by targeting semen quality and testosterone level: A systematic review and meta-analysis
Source: PLoS One. 2024 Sep 9;19(9):e0307396. doi: 10.1371/journal.pone.0307396 (PMC11383251; doi:10.1371/journal.pone.0307396)
Supplement: S1 Raw data — (ZIP) [file pone.0307396.s002.zip]

Archive with 9 entries (9 files):
- Hormone.xls
- hormones (1).xlsx
- hormones (1)a.xlsx
- Hormones.xlsx
- semen 1 (1).xlsx
- semen 1 (1)a.xlsx
- Semen parameters 2.xlsx
- semen parameters.xlsx
- Seminal parameters.xlsx
