# Supplementary material for: SARS-CoV-2 impairs male fertility by targeting semen quality and testosterone level: A systematic review and meta-analysis
Source: PLoS One. 2024 Sep 9;19(9):e0307396. doi: 10.1371/journal.pone.0307396 (PMC11383251; doi:10.1371/journal.pone.0307396)
Supplement: S1 Raw data — (ZIP) [file pone.0307396.s002.zip › Hormone.xls]

## Sheet: Testosterone
		Testosterone
	Ref	Exposed		n		Unexposed		n	Type of data	Unit		Ref	Before treatment		n		After treatment		n	Type of data	Unit
Camici et al., 2021		1.4(0.7–2.8)		24		3.5 (2.2–4.2)		24	Median IQR	(ng/mL)		Gul et al 2021		423±100			432±123
Kadihasanoglu et al 2020		185.52 (179.12)		89		332 (118)		143	Median (IQR)	(ng/dl)
Dhindsa et al 202		I am confused as to how to report							Median (IQR)	ng/Dl
Cinislioglu et al 2021		179 (136)		358		344 (115)		92	Mean (SD	(ng/dl)
Xu et al 2020		3.932 (1.081)		39		3.838 (0.966)		22	Mean (SD	(ng/mL)
Temiz et al 2020		1.13 ± 1.28		10		2.90 ± 1.87		10	(Median ± IQR)	( ng/mL)		Temiz et al 2020		1.13 ± 1.28	10		2.26 ± 1.86		10	(Median ± IQR)	(ng/mL)
Salonia et al 2021 a				281	I don’t know			286
Salonia et al 2021 b		2.6 (1.4–4.9)				9.99 (6.7–13.4)			Mean (SD	nmol/L
Okçelik,2020		12.29 ± 6.22		24		11.25 ± 5.63		20	Mean (SD	(mmol/L)
Ma et al 2020		NO TABLE										Koça and Keseroğlu 2020		350.1±115.5	21		289.8±103.3		21	mean±SD	ng/dL
Ma et al 2020		3.97 (3.14-5.74)		119		4.43(3.53-5.24)		273	Median (IQR)			Salonia et al 2021 b		2.6 (1.4–4.9)	121			9.99 (6.7–13.4)	121		Median (IQR	nmol/L
Salonia et al 2021 a		2.5 (1-4.7)		286		10.4 (8.1-13.4)		281	Median (IQR)
					0

## Sheet: Androsterondione
	androsterondione
	Ref	Exposed		n		Unexposed		n	Type of data	Unit		Ref	Before treatment		n		After treatment		n	Type of data	Unit
Camici et al., 2021		0.86 (0.74–1.35)		24		1.21 (0.84–1.55)		24	Median IQR	(pg/mL)
Cinislioglu et al 2021				358				92	Mean (SD

## Sheet: Oestrogen
	Oestradiol (pg/mL
	Ref	Exposed		n		Unexposed		n	Type of data	Unit		Ref	Before treatment		n		After treatment		n	Type of data	Unit
Camici et al., 2021		28 (25–37)		24		30 (25–34)		24	Median (IQR)	(pg/mL		Salonia et al 2021 B		34.5 (19.7-42.2)		121		30.4 (26.5-35.1)		121	Median (IQR)
Cinislioglu et al 2021				358				92	Mean (SD	(pg/mL
Xu et al 2020		50.9 (18.8)		39		34.9 (18.5)		22	Mean (SD	(pg/mL
Salonia et al 2021 a		35 (22.4-44.2)		286		23.3 (19-27.9)		281	Median (IQR)

## Sheet: FSH
	FSH (mlU/ml)
	Ref	Exposed		n		Unexposed		n	Type of data	Unit		Ref	Before treatment		n		After treatment		n	Type of data	Unit
												Gul et al 2021		3.92±1.97	29		4.15±2.22		29	(mean ± SD)	IU/L
Kadihasanoglu et al 2020		6.01 (6.17)		89		6.05 (4.85)		143	Median (IQR)	U/L
Cinislioglu et al 2021		7.52 (6.69)		358		4.64 (2.05)		92	Mean (SD	mlU/ml)
Xu et al 2020		8.763 (4.952)*		39		14.407 (12.918)		22	Mean (SD	(mlU/ml)
Temiz et al 2020		2.04 ± 1.36		10		3.92 ± 2.35		10	(Median ± IQR)	IU/L		Temiz et al 2020		2.04 ± 1.36	10		3.15 ± 2.70		10	(Median ± IQR)	IU/L
Salonia et al 2021 b		5.7 (3.9–8.4				7.8 (5.8–11.0)			Mean (SD	nmol/L
Okçelik,2020		3(1–8)		24		3(1–6)		20	Median (min-max)	(mlU/ml
Salonia et al 2021 a		5.7 (3.9-8.6)		286		6.1 (4.4-8.1)		281	Median (IQR)			Koça and Keseroğlu 2020		4.6±1.8	21		4.7±1.6		21	mean±SD	U/L
Ma et al 2020		4.57 (3.15-6.67)		119		4.64(3.51-6.38)		273	Median (IQR)
												Salonia et al 2021 b		5.7 (3.9–8.4	121			7.8 (5.8–11.0)	121	Median (IQR		nmol/L

## Sheet: LH
	LH (mlU/ml)
	Ref	Exposed		n		Unexposed		n	Type of data	Unit		Ref	Before treatment		n		After treatment		n	Type of data	Unit
												Gul et al 2021		4.46±1.62	29		4.62±1.68		29	mean ± SD	IU/L
Kadihasanoglu et al 2020		5.67 (4.52)		89		4.1 (2.62)		143	Median (IQR)	U/L
Cinislioglu et al 2021		7.30 (4.35)		358		3.75 (1.72		92	Mean (SD	(mlU/ml)
Xu et al 2020		5.519 (2.705)*		39		8.051 (6.048)		22	Mean (SD	(mlU/ml)
Temiz et al 2020		2.98 ± 1.65		10		4.46 ± 2.06		10	(Median ± IQR)	(IU/L)		Temiz et al 2020		2.98 ± 1.65	10		3.22 ± 3.83		10	(Median ± IQR)	(IU/L)
Salonia et al 2021 b		9.99 (6.7–13.4				2.6 (1.4–4.9)			Mean (SD	nmol/L
Okçelik,2020		5.5(2–12		24		5(2–10)		20	Median (min-max)	(mlU/ml)
												Koça and Keseroğlu 2020		3±1.2	21		3.1±1.3		21	mean±SD	U/L
Ma et al 2020		6.36 (4.63-8.37)		119		3.38 (2.48-4.52)		273	Median (IQR)
Salonia et al 2021 a		4.7 (3-6.7)		286		4.1 (3-5.4)		281	Median (IQR)			Salonia et al 2021 b		5 (63.6-6.5	121			4.1 (2.9-5.9)	121		Median (IQR	nmol/L

## Sheet: Prolactin
	PROLACTIN, ng/Ml
	Ref	Exposed		n		Unexposed		n	Type of data	Unit		Ref	Before treatment		n		After treatment		n	Type of data	Unit
												Gul et al 2021		9.43±2.71			9.32±2.85			mean ± SD	ng/Ml
Kadihasanoglu et al 2020		9.6 (5.59)		89		7.5 (1.86)		143	Median (IQR)	mg/L
Xu et al 2020		14.594 (5.154)		39		13.196 (4.955)		22	Mean (SD	ng/Ml
Temiz et al 2020		5.44 ± 2.54		10		5.71 ± 1.44		10	Mean (SD	ng/Ml		Temiz et al 2020		5.44,2.54	10		8.31 ± 4.65		10	Mean ± SD)	ng/Ml

## Sheet: TLH
	TT/LH
	Ref	Exposed		n		Unexposed		n	Type of data	Unit		Ref	Before treatment		n		After treatment		n	Type of data	Unit
Camici et al., 2021
Kadihasanoglu et al 2020
Dhindsa et al 202
Cinislioglu et al 2021		34.8 (47.1)		358		116 (74)		92	Mean (SD
Temiz et al 2020		0.42 ± 0.36		10		0.60 ± 0.25		10	Median ± IQR)			Temiz et al 2020		0.42 ± 0.36	10		0.41 ± 0.48		10	Median ± IQR)
Ma et al 2020		0.68 (0.43-0.96)		119		1.24 (0.92-1.84)		273	Median (IQR)

## Sheet: Free Testosterone
Free testosterone (FT, nmol/L)a
	Ref	Exposed		n		Unexposed		n	Type of data	Unit		Ref	Before treatment		n		After treatment		n	Type of data	Unit
Xu et al 2020		0.374 (0.148)		39		0.274 (0.125)		22	Mean (SD	nmol/L		Gul et al 2021		9.43±2.71			9.32±2.85			mean ± SD	ng/Ml

## Sheet: 5dihydrotestosterone
	5α-dihydrotestosterone (pg/mL)
	Ref	Exposed		n		Unexposed		n	Type of data	Unit		Ref	Before treatment		n		After treatment		n	Type of data	Unit
									Median (IQR)
Camici et al., 2021		489 (318–633)		24		335 (290–459)		24	mean(SD)	(pg/mL)

## Sheet: Bioavailable testosterone
	Bioavailable testosterone (BioT, nmol/L)a
	Ref	Exposed		n		Unexposed		n	Type of data	Unit		Ref	Before treatment		n		After treatment		n	Type of data	Unit
Xu et al 2020		8.062 (3.007)		39		6.335 (2.993)		22	Mean (SD	nmol/L)a

[truncated: 5 more sheets: FSHLH, ProlactinTeststerone, ProlTest, SHBG, LHTestosterone]
