# Supplementary material for: SARS-CoV-2 impairs male fertility by targeting semen quality and testosterone level: A systematic review and meta-analysis
Source: PLoS One. 2024 Sep 9;19(9):e0307396. doi: 10.1371/journal.pone.0307396 (PMC11383251; doi:10.1371/journal.pone.0307396)
Supplement: S1 Raw data — (ZIP) [file pone.0307396.s002.zip › hormones (1).xlsx]

## Sheet: LH
Ref	Exposed		n	Unexposed		n	Type of data	Unit		Ref	Before treatment		n		After treatment		n	Type of data	Unit
Livingstone et al, 2022	9.9 (6.0–14.1		45	N/A			Median (IQR)	IU/L		Paoli et al, 2023					recovered	3.7 ± 2.0		Means ± SD	mUI/ml
Ma et al, 2022	4.57 (3.15~6.67)		119	4.64 (3.51~6.38)		273	medians (IQR)	mIU/mL		Temiz et al 2020		2.98 ± 1.65	10		3.22 ± 3.83		10	Median ± IQR	IU/L	4.46 ± 2.06	10
Piroozmanesh et al, 2021	6.07_x0006_0.054		60		3.20_x0006_0.060	40	Means ± SD	mIU/mL
Salonia et al 2021	4.1 (3.0 - 5.4)		286		4.7(3.0-6.7)	281	median (IQR)	mU/mL
Xu et al, 2021	5.519 (2.705)		39		8.051 (6.048)	22	Means ± SD	mIU/mL
Ma et al, 2022	6.36 (4.63~8.37)		119	3.38 (2.48~4.52)		273	medians (IQR)	mIU/mL
Okçelik, 2020	5.5(2-12)		24		5(2-10)	20	Median(min-max)	Miu/ML
Salonia et al 2021	4.7(3.0-6.7)		286		4.1 (3.0 - 5.4)	281	median (IQR)	mU/mL
Temiz et al 2020		2.98 ± 1.65	10		4.46 ± 2.06	10	Median ± IQR	IU/L

## Sheet: FSH
Ref	Exposed		n	Unexposed		n	Type of data	Unit		Ref	Before treatment		n		After treatment		n	Type of data	Unit
Ma et al, 2022	4.57 (3.15~6.67)		119	4.64 (3.51~6.38)		273	medians (IQR)	mIU/mL		Paoli et al, 2023					recovered	4.7 ± 3.6		Means ± SD	mUI/l
Piroozmanesh et al, 2021	4.51_x0006_0.66		60		5.13_x0006_0.45	40	Means ± SD	mIU/mL		Temiz et al 2020		2.04 ± 1.36	10		3.15 ± 2.70		10	Median ± IQR	IU/L	3.92 ± 2.35	10
Salonia et al 2021	6.1 (4.4 - 8.1)		286		5.7(3.9-8.6)	281	median (IQR)	mU/mL
Xu et al, 2021	8.763 (4.952)		39		14.407 (12.918)	22	Means ± SD	mIU/mL
Okçelik, 2020	3(1-8)		24		3(1-6)	20	Median(min-max)	Miu/ML
Salonia et al 2021	5.7(3.9-8.6)		286		6.1 (4.4 - 8.1)	281	median (IQR)	mU/mL
Temiz et al 2020		2.04 ± 1.36	10		3.92 ± 2.35	10	Median ± IQR	IU/L

## Sheet: PRL
Ref	Exposed		n	Unexposed		n	Type of data	Unit		Ref	Before treatment		n		After treatment		n	Type of data	Unit
Xu et al, 2021	14.594 (5.154)		39		13.196 (4.955)	22	Means ± SD	ng/mL		Paoli et al, 2023					recovered	10.4 ± 5.1		Means ± SD	ng/dl
Temiz et al 2020		5.44 ± 2.54	10		5.71 ± 1.44	10	Means ± SD	ng/ml		Temiz et al 2020		5.44 ± 2.54	10		8.31 ± 4.65		10	Means ± SD	ng/ml	5.71 ± 1.44	10

## Sheet: T  LH ratio
Ref	Exposed		n	Unexposed		n	Type of data	Unit		Ref	Before treatment		n		After treatment		n	Type of data	Unit
Ma et al, 2022	0.68 (0.43~0.96)		119	1.24 (0.92~1.84)		273	medians (IQR)			Temiz et al 2020		0.42 ± 0.36	10		0.41 ± 0.48		10	Median ± IQR		0.60 ± 0.25	10
Piroozmanesh et al, 2021	0.65_x0006_0.15		60	1.80_x0006_0.17		40	Means ± SD
Temiz et al 2020		0.42 ± 0.36	10	0.60 ± 0.25	10		Median ± IQR

## Sheet: FSH  LH ratio
Ref	Exposed		n	Unexposed		n	Type of data	Unit		Ref	Before treatment		n		After treatment		n	Type of data	Unit
Ma et al, 2022	0.80 (0.53~1.04)		119	1.40 (1.04~1.94)		273	medians (IQR)			Temiz et al 2020		0.87 ± 0.42	10		0.93 ± 0.39		10	Median ± SD		0.97 ± 0.35	10
Piroozmanesh et al, 2021	6.07_x0006_0.054		60	3.20_x0006_0.060		40	Means ± SD
Piroozmanesh et al, 2021	0.74±0.17		60	1.6±0.19		40	Means ± SD
Temiz et al 2020		0.87 ± 0.42	10	0.97 ± 0.35	10		Median ± sd

## Sheet: PRL T ratio
Ref	Exposed		n	Unexposed		n	Type of data	Unit		Ref	Before treatment		n		After treatment		n	Type of data	Unit
Temiz et al 2020		3.96 ± 3.15	10	2.14 ± 3.24	10		Median ± IQR			Temiz et al 2020		3.96 ± 3.15	10		4.40 ± 3.92		10	Median ± IQR		2.14 ± 3.24	10

## Sheet: Testosterone
Ref	Exposed		n	Unexposed		n	Type of data	Unit		Ref	Before treatment		n		After treatment		n	Type of data	Unit
Livingstone et al, 2022	3.9 (1.9–7.22)		85	5.9 (2.69–10.1)		25	Median (IQR)	nmol/L		Paoli et al, 2023					recovered	19.2 ± 8.1		Means ± SD	ng/dl
Ma et al, 2022	3.97 (3.14~5.74)		119	4.43 (3.53~5.24)		273	medians (IQR)	ng/mL		Temiz et al 2020		1.13 ± 1.28	10		2.26 ± 1.86		10	Median ± IQR	ng/ml	2.90 ± 1.87	10
Piroozmanesh et al, 2021	3.97_x0006_0.77		60		5.79_x0006_0.53	40	Means ± SD	ng/mL
Salonia et al 2021	10.4 (8.1 - 13.4)		286		2.5 (1.0-4.5)	281	median (IQR)	nmol/L
Xu et al, 2021	3.932 (1.081)		39		3.838 (0.966)	22	Means ± SD	ng/mL
Okçelik, 2020	12.29±6.22		24		11.25±5.63	20	Means ± SD	mmol/L
Salonia et al 2021	2.5 (1.0-4.5)		286		10.4 (8.1 - 13.4)	281	median (IQR)	nmol/L
Temiz et al 2020		1.13 ± 1.28	10		2.90 ± 1.87	10	Median ± IQR	ng/ml

## Sheet: free testosterone
Ref	Exposed		n	Unexposed		n	Type of data	Unit		Ref	Before treatment		n		After treatment		n	Type of data	Unit
Xu et al, 2021	0.374 (0.148)		39		0.274 (0.125)	22	Means ± SD	nmol/L

## Sheet: bio available testosterone
Ref	Exposed		n	Unexposed		n	Type of data	Unit		Ref	Before treatment		n		After treatment		n	Type of data	Unit
Xu et al, 2021	8.062 (3.007)		39		6.335 (2.993)	22	Means ± SD	nmol/L

## Sheet: 17β- estradiol
Ref	Exposed		n	Unexposed		n	Type of data	Unit		Ref	Before treatment		n		After treatment		n	Type of data	Unit
Salonia et al 2021	23.3 (19.0 - 27.9)		286		35.0 (22.4-44.2)	281	median (IQR)	pg/mL
Xu et al, 2021	50.9 (18.8)		39		34.9 (18.5)	22	Means ± SD	pg/mL
Salonia et al 2021	35.0 (22.4-44.2)		286		23.3 (19.0 - 27.9)	281	median (IQR)	pg/mL
