# Supplementary material for: SARS-CoV-2 impairs male fertility by targeting semen quality and testosterone level: A systematic review and meta-analysis
Source: PLoS One. 2024 Sep 9;19(9):e0307396. doi: 10.1371/journal.pone.0307396 (PMC11383251; doi:10.1371/journal.pone.0307396)
Supplement: S1 Raw data — (ZIP) [file pone.0307396.s002.zip › hormones (1)a.xlsx]

## Sheet: LH
Ref	Exposed		n	Unexposed		n	Type of data	Unit		Ref	Before treatment		n		After treatment		n	Type of data	Unit
Livingstone et al, 2022	9.9 (6.0–14.1		45	N/A			Median (IQR)	IU/L
Ma et al, 2022	4.57 (3.15~6.67)		119	4.64 (3.51~6.38)		273	medians (IQR)	mIU/mL

## Sheet: FSH
Ref	Exposed		n	Unexposed		n	Type of data	Unit		Ref	Before treatment		n		After treatment		n	Type of data	Unit
Ma et al, 2022	4.57 (3.15~6.67)		119	4.64 (3.51~6.38)		273	medians (IQR)	mIU/mL

## Sheet: T  LH ratio
Ref	Exposed		n	Unexposed		n	Type of data	Unit		Ref	Before treatment		n		After treatment		n	Type of data	Unit
Ma et al, 2022	0.68 (0.43~0.96)		119	1.24 (0.92~1.84)		273	medians (IQR)

## Sheet: FSH  LH ratio
Ref	Exposed		n	Unexposed		n	Type of data	Unit		Ref	Before treatment		n		After treatment		n	Type of data	Unit
Ma et al, 2022	0.80 (0.53~1.04)		119	1.40 (1.04~1.94)		273	medians (IQR)

## Sheet: Testosterone
Ref	Exposed		n	Unexposed		n	Type of data	Unit		Ref	Before treatment		n		After treatment		n	Type of data	Unit
Livingstone et al, 2022	3.9 (1.9–7.22)		85	5.9 (2.69–10.1)		25	Median (IQR)	nmol/L
Ma et al, 2022	3.97 (3.14~5.74)		119	4.43 (3.53~5.24)		273	medians (IQR)	ng/mL
