# Supplementary material for: SARS-CoV-2 impairs male fertility by targeting semen quality and testosterone level: A systematic review and meta-analysis
Source: PLoS One. 2024 Sep 9;19(9):e0307396. doi: 10.1371/journal.pone.0307396 (PMC11383251; doi:10.1371/journal.pone.0307396)
Supplement: S1 Raw data — (ZIP) [file pone.0307396.s002.zip › Hormones.xlsx]

## Sheet: Testosterone
Ref	Exposed		n	Unexposed		n	Type of data	Unit	Ref	Before treatment		n	After treatment		n	Type of data	Unit
Al-Bashiti et al, 2022	1.53	1.24	81	3.87	1.44	76	Mean/SD	ng/mL	Gul et al, 2021		423±100	29		432±123	29	Mean± Std.	ng/dL
Azzawi et al, 2021	5.64± 1.20		60	8.51± 2.24		30	Mean± Std.	ng/ml	Guo et al, 2021	1st sampling	3.5 (2.9–4.0)	22	2nd	3.15 (2.6–4.8)	22	median (IQR)	(ng ml−1),
Cinislioglu et al, 2022	179 (136)		358	344 (115)		92	Mean(SD)	ng/dl
Enikeev et al, 2022	7.3±2.7 (3.8–13.3		44	3.1 (2.2–4.6)		44	median (IQR)	mIU/L	Hadisi et al, 2021	Men	232	30	Men	251	30	Median	Ng/dl
	13.7±4.5(4.5–22.3)	at 3 months	37	13.5±5.2 (5.2–29.6				mIU/L		Women	22.9	30	Women	20.5	30	Median	Ng/dl
Kadihasanoglu et al, 2020	COVID	n	n	grp2	control	n			Koç & Keseroğlu, 2021		350.1±115.5	21		289.8±103.3	21	mean±SD	Ng/dl
	185.52 (179.12)	89	30	288.67 (184.39)	332 (118)	143	median (IQR)	ng/dl	Karkin & Gürlen, 2022		351.08±106.19			253.85±88.03			Ng/dl
									Enikeev et al, 2022	7.3±2.7 (3.8–13.3		44		13.7±4.5(4.5–22.3)	37		mIU/L
Guo et al, 2021	3.6(2.8-4.4)	41	3.5(2.8-4.3)	50			Median (IQR)	ng/ml
Hadisi et al, 2021	Men	16.6, 560, 232	60	Men	130, 600, 251	60	Min, Max, Median	ng/dl
	Women	22.9	30	Women	20.5	30	Median	Ng/dl		Postcovid
									Ref	COVID-infecte		n		PreCOVID		n	Type of data	Unit
									Gul et al, 2021	432±123	29			423±100	29	Mean± Std.	ng/dL
									Karkin & Gürlen, 2022		253.85±88.03	348		351.08±106.19	348		Ng/dl
									Koç & Keseroğlu, 2021		289.8±103.3	21		350.1±115.5	21	mean±SD	Ng/dl

## Sheet: progesteronr
Ref	Exposed		n	Unexposed		n	Type of data	Unit		Ref	Before treatment		n	After treatment		n	Type of data	Unit
Guo et al, 2021	4.6 (2.0–7.0)		41	8.4(4.1-10.8)		50	median (IQR)	(μg dl−1),		Guo et al, 2021	1st sampling	5.7 (2.5–8.1)	22	2nd	4.9 (2.7–6.9)	22	median (IQR)	(μg dl−1),
Hadisi et al, 2021	Men	0.8, 0.57, 0.255	60	Men	0.27, 0.9, 0.54	60	Min, Max, Median	ng/mL
	Women	1.175	30	Women	11.02	30	Median	Ng/mL

## Sheet: Estradiol
Ref	Exposed		n	Unexposed		n	Type of data	Unit		Ref	Before treatment		n	After treatment		n	Type of data	Unit
Guo et al, 2021	31.0 (21.0–37.0)		41	27.0 (18.0–35.0)		50	median (IQR)	pg ml−1		Guo et al, 2021	1st sampling	8.4 (4.1–10.8)	22	2nd	4.6 (2.0–7.0)	22	median (IQR)	(ng ml−1),
Hadisi et al, 2021	Men	18.3, 250, 39.85	60	Men	12, 55, 31.57	60	Min, Max, Median	pg/mL
	Women	78.15	30	Women	99	30	Median	Pg/mL

## Sheet: Inhibin B
Ref	Exposed	n	Unexposed	n	Type of data	Unit		Ref	Before treatment		n		After treatment		n	Type of data	Unit
Al-Bashiti et al, 2022	54.29/ 7.33	81	64.14/ 37.66	76	Mean/SD	ng/mL		Guo et al, 2021	1st sampling	102.5 (74.0–126.5)		22	2nd	122.0 (77.3–141.0)	22	median (IQR)	pg ml−1
Guo et al, 2021	103.0 (74.8–145.8)	41	116.0 (85.3–128.5)	50	median (IQR)	pg ml−1

## Sheet: FSH
Ref	Exposed		n	Unexposed		n	Type of data	Unit		Ref	Before treatment		n	After treatment		n	Type of data	Unit
Azzawi et al, 2021	11.20±2.28		60	6.08±2.97		30	Mean± Std.	ng/ml		Gul et al, 2021		3.92±1.97	29		4.15±2.22	29	Mean± Std.	IU/L
Cinislioglu et al, 2022	7.52 (6.69)		358	4.64 (2.05)		92	Mean(SD)	mlU/ml		Guo et al, 2021	First	5.1 (3.9-6.0)	22	Second	4.6(3.4-5.8)	22	mean (IQR)	U/I
Enikeev et al, 2022	5 (3.3–7.1)		44	3.1 (2.2–4.6)		44	median (IQR)	mIU/L		Koç & Keseroğlu, 2021		4.6±1.8	21		4.7±1.6	21	mean±SD	U/L
										Karkin & Gürlen, 2022		5.93±2.55	348		6.24±2.84	348		(mIU/mL)
Guo et al, 2021	4.6 (3.7–5.6)		41	4.6 (3.5–6.0)		50	median (IQR)	U/I
Hadisi et al, 2021	Men	1.26, 25, 6.425	60	Men	1.18, 17.92, 3.82	60	Min, Max, Median	mIU/mL		Enikeev et al, 2022	5 (3.3–7.1)		44		4.65 (3.2-7.7)	37	median (IQR)	mIU/L
	Women	8.005	30	Women	5.75	30	Median	mIU/mL
Kadihasanoglu et al, 2020	COVID	n	n	grp2	control	n
	6.01 (6.17)	89	30	5.65 (6.19)	6.05 (4.85)	143	median (IQR)	U/L
Abbas et al., 2022	7.18, 6.74	70		5.57, 3.58		50	Mean, SD
											Postcovid
										Ref	COVID-infecte		n		PreCOVID		n	Type of data	Unit
										Gul et al, 2021		4.15±2.22	29		3.92±1.97	29	Mean± Std.	IU/L
										Karkin & Gürlen, 2022		6.24±2.84	348		5.93±2.55	348		(mIU/mL)
										Koç & Keseroğlu, 2021		4.7±1.6	21		4.6±1.8	21	mean±SD	U/L

## Sheet: IIEF-5
Ref	Exposed		n	Unexposed		n	Type of data	Unit		Ref	Before treatment		n		After treatment		n	Type of data	Unit
Enikeev et al, 2022	20.7±5.3 (12–25)		44	20.8±5.2 (13–25)		44	median (IQR)	mIU/L
	23.1±4.3 (11–25)	at 3 months	37				median (IQR)	mIU/L
							score (range)

## Sheet: PSA
Ref	Exposed		n	Unexposed		n	Type of data	Unit		Ref	Before treatment		n		After treatment		n	Type of data	Unit
Azzawi et al, 2021	1.35± 0.43		60	1.32± 0.36		30	Mean± Std.	ng/ml

## Sheet: Prolactin
Ref	Exposed		n	Unexposed		n	Type of data	Unit		Ref	Before treatment		n		After treatment		n	Type of data	Unit
Enikeev et al, 2022	267.5 (214–348)		44	138.0 (106–166)		44	Median (IQR)	μIU/ml		Gul et al, 2021		9.43±2.71	29			9.32±2.85	29	Mean± Std.	ng/mL
	144.5 (106.8–182.8)		37							Guo et al, 2021	1st sampling	16.1 (10.7–25.9)		22	2nd	15.8 (9.8–20.0)		Median (IQR)	ng ml−1
Guo et al, 2021	14.5 (9.5–19.7)		41		11.0 (8.0–14.0)	50	Median (IQR)	ng ml−1
Hadisi et al, 2021	Men	62, 578, 187.5	60	Men	55, 356, 224.5	60	Min, Max, Median	mIU/L
	Women	407	30	Women	261.5	30	Median	mIU/L		Enikeev et al, 2022	267.5 (214–348)		44		144.5 (106.8–182.8)		37		μIU/ml
Kadihasanoglu et al, 2020	COVID	n	n	grp2	control	n
	9.6 (5.59)	89	30	9.61 (9.69)	7.5 (1.86)	143	Median (IQR)	μg/L
Abbas et al., 2022	9.93, 4.90	70		7.63, 3.72		50	Mean, SD				Postcovid
										Ref	COVID-infecte		n		PreCOVID		n	Type of data	Unit
										Gul et al, 2021		9.32±2.85	29			9.43±2.71	29	Mean± Std.	ng/mL

## Sheet: Cortisol
Ref	Exposed		n	Unexposed		n	Type of data	Unit		Ref	Before treatment		n	After treatment		n	Type of data	Unit
Hadisi et al, 2021	Men	1, 29, 10.23	60	Men	3.7, 12.4, 8.9	60	Min, Max, Median	Micg/dl
	Women	11.7	30	Women	6.735	30	Median	Micg/dl

## Sheet: TSH
Ref	Exposed		n	Unexposed		n	Type of data	Unit		Ref	Before treatment		n	After treatment		n	Type of data	Unit
Hadisi et al, 2021	Men	0.1, 8.2, 1.16	60	Men	0.32, 5.23, 2.465	60	Min, Max, Median	Micg/dl
	Women	2.5	30	Women	3.01	30	Median	Micg/dl

[truncated: 4 more sheets: AMH, LH, TLR, LTR]
