# Supplementary material for: SARS-CoV-2 impairs male fertility by targeting semen quality and testosterone level: A systematic review and meta-analysis
Source: PLoS One. 2024 Sep 9;19(9):e0307396. doi: 10.1371/journal.pone.0307396 (PMC11383251; doi:10.1371/journal.pone.0307396)
Supplement: S1 Raw data — (ZIP) [file pone.0307396.s002.zip › semen 1 (1).xlsx]

## Sheet: concentration
Ref	Exposed		n	Unexposed		n	Type of data	Unit		Ref	Before treatment		n		After treatment		n	Type of data	Unit
Li et al, 2020	11.9 (5.3, 26.8)		23		40.9 (27.2, 61.5)	22	geometric mean with 95% CI	10-6/ml		Ma et al, 2022	78	Rep. case 11			98.2				10-6/ml
Piroozmanesh et al, 2021	70.9_x0006_63.9		60		105.9_x0006_41.1	40	Means ± SD	10-6/ml		Paoli et al, 2023	control 1	72.6 ± 46.4	98		60.6 ± 63.0		80	Means ± SD	× 106/ ml
Ruan et al, 2020	66.41 [31.82]		55		81.34 [50.60]	145	Means ± SD	10-6/ml			control 2	90.2 ± 90.1	98
Paoli et al, 2023	72.6 ± 46.4		80		90.2 ± 90.1	98	Means ± SD	× 106/ ml			pre COVID	42.6 ± 18.0	24		35.3 ± 20.2	post	24	Means ± SD	million/ml
Temiz et al 2020		57.00 ± 36.62	10	41.00 ± 36.30	10		Means ± SD	x106		Rafiee & Tabei, 2021	pre COVID	115 ± 32.5	Post COVID, pre treatment	61.7 ± 53.6	post treatment	98.7 ± 44.5		Means ± SD	10-6/ml
Maleki and Tartibian, 2021		10.76±2.46	84		54.27±9.12	105	Mean,SD					110 ± 21.42		58.8 ± 25.1	3 month follow up	63.54 ± 54.21		Means ± SD	10-6/ml
										Sunnu et al 2022					78.5±85.0	37.4±55.2	14	Means ± SD	million/ml
										Temiz et al 2020		1.25 ± 1.13	10		1.60 ± 1.63		10	Median ± IQR	ml	2.00 ± 1.63	10
										Wang et al 2022		67.6 (31.7, 125.2)	26		62.5 (29.8, 95.3)		26	Median (Q1, Q3)	10-6/ml
										Temiz et al 2020		57.00 ± 36.62	10		45.10 ± 36.90		10	Means ± SD	x106
										Maleki and Tartibian, 2021		10.76±2.46	84		12.63±2.81	84	Mean,SD
										Ref	Post COVID/COVID		n		PreCovid		n	Type of data	Unit
										Pazir et al, 2021	35.3 ± 20.2		24		42.6 ± 18.0		24	Means ± SD	millions/ml
										Rafiee & Tabei, 2021	68.7±53.6		100		115.1±35.1		100	Means,SD	x10*6?/mL
										Sunnu et al 2022	37.4±55.2		14		78.5±85.0		14	Means ± SD	million/ml

## Sheet: Volume
Ref	Exposed		n	Unexposed		n	Type of data	Unit		Ref	Before treatment		n		After treatment		n	Type of data	Unit
Piroozmanesh et al, 2021	2.8_x0006_0.9		60		3.1_x0006_1.0	40	Means ± SD	ml		Ma et al, 2022	2.8	Rep. case 11			3.8				ml
Ruan et al, 2020	3.01 [1.22]		55		3.39 [1.64]	145	Means ± SD	ml		Paoli et al, 2023	control 1	3.3 ± 1.5	98		3.1 ± 1.3		80	Means ± SD	ml
Paoli et al, 2023	3.1 ± 1.3		80		3.3 ± 1.5	98	Means ± SD	ml			control 2	3.0 ± 1.7	98
Temiz et al 2020	1.25 ± 1.13		10		2.00 ± 1.63	10	Median,IQR	mL		Pazir et al, 2021	pre COVID	3.6 ± 1.6	24		3.5 ± 1.5	post	24	Means ± SD	ml
Maleki and Tartibian, 2021		1.89±0.89	84		3.90±1.17	105	Mean,SD			Rafiee & Tabei, 2021	pre COVID	3.10 ± 0.56	Post COVID, pre treatment	2.3 ± 0.6	post treatment	4.02 ± 0.18		Means ± SD	ml
												4.13 ± 0.61		2.5 ± 0.3	3 month follow up	4.44 ± 1.32		Means ± SD	ml
										Sunnu et al 2022					3.1±1.1	3.1±1.4	14	Means ± SD	ml	control	n
										Temiz et al 2020		1.25 ± 1.13	10		1.60 ± 1.63		10	Median ± IQR	ml	2.00 ± 1.63	10
										Wang et al 2022		3.0 (2.0, 3.4)	26		2.7 (2.3, 3.6)		26	Median (Q1, Q3)	ml
										Maleki and Tartibian, 2021		1.89±0.89	84		2.20±0.66	105	Mean,SD
										Ref	Post COVID/COVID		n		PreCovid		n	Type of data	Unit
										Pazir et al, 2021	3.5 ± 1.5		24		3.6 ± 1.6		24	Means ± SD	ml
										Rafiee & Tabei, 2021	2.9±0.6		100		3.5±0.9		100	Means,SD	mL
										Sunnu et al 2022	3.1±1.4		14		3.1±1.1		14	Mean, SD	ml

## Sheet: sperm count (total)
Ref	Exposed		n	Unexposed		n	Type of data	Unit		Ref	Before treatment		n		After treatment		n	Type of data	Unit
Ruan et al, 2020	197.40 [123.80]		55		261.40 [189.20]	145	Means ± SD	×106		Ma et al, 2022	134.75	Rep. case 11			116.05				×106 per ejaculate
Wang et al 2022		198.1 (99.4, 343.7)	26		203.4 (108.4, 251.1)		26	Median ± IQR	x10-6		control 1	221.3 ± 151.8	98		158.0 ± 160.7		80	Means ± SD	× 106/ejaculate
Temiz et al 2020		67.40 ± 29.61	10		48 ± 147.25	10	Means ± SD	106/ ml			control 2	278.6 ± 337.0	98
										Pazir et al, 2021	pre COVID	77.6 ± 72.4	24		55.7 ± 47.7	post	24	Means ± SD	million
										Temiz et al 2020		67.40 ± 29.61	10		69.90 ± 57.01 .93		10	Means ± SD	106/ ml	48 ± 147.25	10
										Wang et al 2022		198.1 (99.4, 343.7)	26		203.4 (108.4, 251.1)		26	Median (Q1, Q3)	x10-6
										Ref	Post COVID/COVID		n		PreCovid		n	Type of data	Unit
										Pazir et al, 2021	55.7± 47.7		24		77.6 ± 72.4		24	Means ± SD	millions

## Sheet: sperm count
Ref	Exposed		n	Unexposed		n	Type of data	Unit		Ref	Before treatment		n		After treatment		n	Type of data	Unit
Vahidi et al 2022	acute	69.25 (37.09)	20				Means ± SD			Temiz et al 2020		57.00 ± 36.62	10		45.10 ± 36.90		10	Means ± SD	x106	41.00 ± 36.30	10
	recovery	69 (34.91)	20							Vahidi et al 2022		69 (34.91)	20		69.25 (37.09)	20		Means ± SD
										Maleki and Tartibian, 2021		21.11±4.84	84		29.03±9.66	84	Mean,SD
Maleki and Tartibian, 2021		21.11±4.84	84		214.66±50.59	105	Mean,SD

## Sheet: progressive motility
Ref	Exposed		n	Unexposed		n	Type of data	Unit		Ref	Before treatment		n		After treatment		n	Type of data	Unit
Ruan et al, 2020	43.64 [12.37]		55		40.33 [10.87]	145	Means ± SD	%		Ma et al, 2022	26.7	Rep. case 11			27.4				%
Vahidi et al 2022	acute	45.65 (12.25)	20				Means ± SD			Paoli et al, 2023	control 1	40.6 ± 15.7	98		38.9 ± 15.2		80	Means ± SD	%
	recovery	38.35 (14.81)	20								control 2	44.7 ± 12.7	98
Wang et al 2022		48.1 (21.1, 67.6)	26		43.0 (27.3, 61.8)		26	%		Pazir et al, 2021	pre COVID	34.5 ± 1.5	24		28.9 ± 9.1	post	24	Means ± SD	%
Paoli et al, 2023	40.6 ± 15.7		80		44.7 ± 12.7	98		Means ± SD	%	Sunnu et al 2022					49.6±26.5	46.8±25.7	14	Means ± SD	%
Temiz et al 2020		39.50 ± 15.50	10		35.00 ± 9.75	10	Median ± IQR	%		Temiz et al 2020		39.50 ± 15.50	10		33.00 ± 14.75		10	Median ± IQR	%	35.00 ± 9.75	10
Maleki and Tartibian, 2021		25.77±5.69	84		53.72±20.05	105	Mean,SD			Vahidi et al 2022		38.35 (14.81)	20		45.65 (12.25)	20		Mean,SD
										Wang et al 2022		48.1 (21.1, 67.6)	26		43.0 (27.3, 61.8)		26	Median (Q1, Q3)	%
										Maleki and Tartibian, 2021		25.77±5.69	84		30.86±6.95	84	Mean,SD
										Ref	Post COVID/COVID		n		PreCovid		n	Type of data	Unit
										Pazir et al, 2021	28.9 ± 9.1		24		34.5 ± 1.5		24	Means ± SD	%
										Sunnu et al 2022	46.8±25.7		14		49.6±26.5		14	Means ± SD	%

## Sheet: total motility
Ref	Exposed		n	Unexposed		n	Type of data	Unit		Ref	Before treatment		n		After treatment		n	Type of data	Unit
Ruan et al, 2020	48.89 [13.72]		55		56.38 [10.83]	145	Means ± SD	%		Pazir et al, 2021	pre COVID	45.8 ± 5.0	24		40.4 ± 10.9	post	24	Means ± SD	%
Wang et al 2022		50.7 (32.5, 70.2)	26		43.0 (27.3, 61.8)	45.5 (29.8, 64.8)	26	%		Rafiee & Tabei, 2021	pre COVID	81.1 ± 23.2	Post COVID, pre treatment	35.1 ± 29.6	post treatment	71.6 ± 25.3		Means ± SD	%
												65.10 ± 19.63		37.5 ± 25.1	3 month follow up	43.3 ± 21.43		Means ± SD	%
Piroozmanesh et al, 2021	48.1± 28		60		73.1± 27.7	40	Means ± SD	%		Sunnu et al 2022					56.6±28.4	60.4±24.6	14	Means ± SD	%
										Wang et al 2022		50.7 (32.5, 70.2)	26			45.5 (29.8, 64.8)	26	Mean (Q1, Q3)	%
										Ref	Post COVID/COVID		n		PreCovid		n	Type of data	Unit
										Pazir et al, 2021	40.4 ± 10.9		24		45.8 ± 5.0		24	Means ± SD	%
										Rafiee & Tabei, 2021	30.1±29.6		100		69.9±32.7		100	Means,SD	%
										Sunnu et al 2022	60.4±24.6		14		56.6±28.4		14	Means ± SD	%

## Sheet: abnormal forms
Ref	Exposed		n	Unexposed		n	Type of data	Unit		Ref	Before treatment		n		After treatment		n	Type of data	Unit
Paoli et al, 2023	88.3 ± 4.3	80		89.8 ±4.5		98		Means ± SD	%	Paoli et al, 2023	control 1	88.3 ± 4.3	98		91.5 ± 4.3		80	Means ± SD	%
											control 2	89.8 ± 4.5	98

## Sheet: non progressive motility
Ref	Exposed		n	Unexposed		n	Type of data	Unit		Ref	Before treatment		n		After treatment		n	Type of data	Unit
Vahidi et al 2022	acute	9 (3)	20				Median ± IQR			Ma et al, 2022	35	Rep. case 11			3.7				%
	recovery	9 (3)	20							Sunnu et al 2022					7.0±5.4	13.6±9.6	14	Means ± SD	%
										Temiz et al 2020		8.00 ± 5.50	10			9.50 ± 4.25	10	Median ± IQR	%	9.50 ± 3.25	10
Temiz et al 2020		8.00 ± 5.50	10	9.50 ± 3.25	10		Median ± IQR	%		Vahidi et al 2022		9 (3)	20			9 (3)	20	Median ± IQR
										Ref	Post COVID/COVID		n		PreCovid		n	Type of data	Unit
										Sunnu et al 2022	13.6±9.6		14		7.0±5.4		14	Means ± SD	%

## Sheet: total motile sperm count
Ref	Exposed		n	Unexposed		n	Type of data	Unit		Ref	Before treatment		n		After treatment		n	Type of data	Unit
Temiz et al 2020		27.97 ± 14.88	10	18.68 ± 79.06	10		Mean ± SD	x106		Temiz et al 2020		27.97 ± 14.88	10		23.54 ± 18.53		10	Mean ± SD	x106	18.68 ± 79.06	10

## Sheet: immotility
Ref	Exposed		n	Unexposed		n	Type of data	Unit		Ref	Before treatment		n		After treatment		n	Type of data	Unit
Vahidi et al 2022	acute	44.15 (12.34)	20				Means ± SD			Ma et al, 2022	38.3	Rep. case 11			68.9				%
	recovery	52.05 (14.3)	20							Sunnu et al 2022					29.1±19.6	32.4±19.8	14	Means ± SD	%
Wang et al 2022		49.3 (29.9, 67.7)	26		52.5 (32.5, 63.3)	45.5 (29.8, 64.8)	26	%		Vahidi et al 2022	52.05 (14.3)	20			44.15 (12.34)	20		Means ± SD
										Wang et al 2022		49.3 (29.9, 67.7)	26		52.5 (32.5, 63.3)		26	Median (Q1, Q3)	%
										Ref	Post COVID/COVID		n		PreCovid		n	Type of data	Unit
										Sunnu et al 2022	32.4±19.8		14		29.1±19.6		14	Means ± SD	%

[truncated: 8 more sheets: pH, vitality, normal sperm morphology, Immature sperm, viability, DNA fragmentation, TAC, Total sperm number]
