# Supplementary material for: SARS-CoV-2 impairs male fertility by targeting semen quality and testosterone level: A systematic review and meta-analysis
Source: PLoS One. 2024 Sep 9;19(9):e0307396. doi: 10.1371/journal.pone.0307396 (PMC11383251; doi:10.1371/journal.pone.0307396)
Supplement: S1 Raw data — (ZIP) [file pone.0307396.s002.zip › semen 1 (1)a.xlsx]

## Sheet: concentration
Ref	Exposed		n	Unexposed		n	Type of data	Unit		Ref	Before treatment		n		After treatment		n	Type of data	Unit
Li et al, 2020	11.9 (5.3, 26.8)		23	40.9 (27.2, 61.5)		22	geometric mean with 95% CI	10-6/ml		Ma et al, 2022	78	Rep. case 11			98.2				10-6/ml

## Sheet: Volume
Ref	Exposed		n	Unexposed		n	Type of data	Unit		Ref	Before treatment		n		After treatment		n	Type of data	Unit
										Ma et al, 2022	2.8	Rep. case 11			3.8				ml

## Sheet: sperm count (total)
Ref	Exposed		n	Unexposed		n	Type of data	Unit		Ref	Before treatment		n		After treatment		n	Type of data	Unit
										Ma et al, 2022	134.75	Rep. case 11			116.05				×106 per ejaculate

## Sheet: progressive motility
Ref	Exposed		n	Unexposed		n	Type of data	Unit		Ref	Before treatment		n		After treatment		n	Type of data	Unit
										Ma et al, 2022	26.7	Rep. case 11			27.4				%

## Sheet: non progressive motility
Ref	Exposed		n	Unexposed		n	Type of data	Unit		Ref	Before treatment		n		After treatment		n	Type of data	Unit
										Ma et al, 2022	35	Rep. case 11			3.7				%

## Sheet: immotility
Ref	Exposed		n	Unexposed		n	Type of data	Unit		Ref	Before treatment		n		After treatment		n	Type of data	Unit
										Ma et al, 2022	38.3	Rep. case 11			68.9				%

## Sheet: vitality
Ref	Exposed		n	Unexposed		n	Type of data	Unit		Ref	Before treatment		n		After treatment		n	Type of data	Unit
										Ma et al, 2022	70	Rep. case 11			58				%

## Sheet: normal sperm morphology
Ref	Exposed		n	Unexposed		n	Type of data	Unit		Ref	Before treatment		n		After treatment		n	Type of data	Unit
										Ma et al, 2022	7.3	Rep. case 11			7.5				%
