# Supplementary material for: SARS-CoV-2 impairs male fertility by targeting semen quality and testosterone level: A systematic review and meta-analysis
Source: PLoS One. 2024 Sep 9;19(9):e0307396. doi: 10.1371/journal.pone.0307396 (PMC11383251; doi:10.1371/journal.pone.0307396)
Supplement: S1 Raw data — (ZIP) [file pone.0307396.s002.zip › Semen parameters 2.xlsx]

## Sheet: DFI
Ref	Exposed		n	Unexposed		n	Type of data	Unit		Ref	Before treatment		n		After treatment		n	Type of data	Unit
										Dipankar et al, 2022	COVID-19	74.25 (8.93)	30		post COVID	66.94 (11.98)	30	Mean (SD)	<30 %

## Sheet: Abnormal sperm morphology
Ref	Exposed		n	Unexposed		n	Type of data	Unit		Ref	Before treatment		n	After treatment		n	Type of data	Unit
Guo et al, 2021	93.0 (91.0–96.0)		41	93.0 (92.0–95.0)		50	median (IQR)	%		Guo et al, 2021	1st sampling	94.5 (91.5–97.0)	22	2nd	92.5 (90.3–95.8)	22	median (IQR)	%
										Kumar et al, 2021		82.0 (39.0)	102		90.0 (9.0)	137	(median, IQR	%

## Sheet: mid piece defect
Ref	Exposed		n	Unexposed		n	Type of data	Unit		Ref	Before treatment		n	After treatment		n	Type of data	Unit
										Kumar et al, 2021		19.0 (21.0)	102		15.0 (13.0)	137	(median, IQR	%

## Sheet: residual cytoplasm
Ref	Exposed		n	Unexposed		n	Type of data	Unit		Ref	Before treatment		n	After treatment		n	Type of data	Unit
										Kumar et al, 2021		2.0 (4.0)	102		5.0 (6.0)	137	(median, IQR	%

## Sheet: sperm motility
Ref	Exposed		n	Unexposed		n	Type of data	Unit		Ref	Before treatment		n	After treatment		n	Type of data	Unit
Guo et al, 2021	44.4 (30.5–56.1)		41	53.8 (42.5–64.9)		50	median (IQR)	%		Guo et al, 2021	1st sampling	39.8 (27.0–50.5)	22	2nd	42.2 (34.7–54.1)	22	median (IQR)	%

## Sheet: motile sperm count
Ref	Exposed		n	Unexposed		n	Type of data	Unit		Ref	Before treatment		n	After treatment		n	Type of data	Unit
Guo et al, 2021	83.4 (49.1–165.1)		41	50.1 (11.3–111.8)		50	median (IQR)	millions per ejaculate),		Guo et al, 2021			Post COVID	1st sampling	50.1 (11.3–111.8)	22	median (IQR)	millions per ejaculate),
														2nd	83.4 (49.1–165.1)	22	median (IQR)	millions per ejaculate),
