# Supplementary material for: SARS-CoV-2 impairs male fertility by targeting semen quality and testosterone level: A systematic review and meta-analysis
Source: PLoS One. 2024 Sep 9;19(9):e0307396. doi: 10.1371/journal.pone.0307396 (PMC11383251; doi:10.1371/journal.pone.0307396)
Supplement: S1 Raw data — (ZIP) [file pone.0307396.s002.zip › semen parameters.xlsx]

## Sheet: Semen volume
	Semen volume, mL
	Ref	Exposed		n		Unexposed		n	Type of data	Unit		Ref	Before treatment		n		After treatment		n	Type of data	Unit
												Gul et al 2021		2.23±1.11	29		2.58±1.01		29	(mean ± SD)
Temiz et al 2020		1.25 ± 1.13		10		2.00 ± 1.63		10	(Median ± IQR)	ml)		Temiz et al 2020		1.25 ± 1.13	10		1.60 ± 1.63		10	(Median ± IQR	(ml)
												Koç and Keseroğlue, 2021		3 (1–8)	21		2.5 (1.5–5)		21	(Median ± IQR)	(ml)

## Sheet: Concentration
	Sperm count, ×106 /mL
	Ref	Exposed		n		Unexposed		n	Type of data	Unit		Ref	Before treatment		n		After treatment		n	Type of data	Unit
												Gul et al 2021		39.67±40.45	29		47.52±60.84		29	(mean ± SD)	×106/ml
Temiz et al 2020		57 ± 36.62		10		41.00 ± 36.30		10	(Mean ± SD	×106/ml		Temiz et al 2020		57.00 ± 36.62	10		45.10 ± 36.90		10	(Mean ± SD	×106/ml

## Sheet: Count
	Total sperm count, ×106
	Ref	Exposed		n		Unexposed		n	Type of data	Unit		Ref	Before treatment		n		After treatment		n	Type of data	Unit
												Gul et al 2021		77.88±75.61	29		100.80±107.01		29	(mean ± SD)	x10^6
Temiz et al 2020		67.40 ± 29.61		10		48 ± 147.25		10	(mean ± SD)	(x106 / ml)		Temiz et al 2020		67.40 ± 29.61	10		69.90 ± 57.01		10	(mean ± SD)	(x106 / ml)
												Koç and Keseroğlue, 2021		145 (6–788	21		96.9 (13.4–603.5)		21	(Median (min-max)	×106/mL

## Sheet: Total motility
	Total motility, %L
	Ref	Exposed		n		Unexposed		n	Type of data	Unit		Ref	Before treatment		n		After treatment		n	Type of data	Unit
												Gul et al 2021		31.23±15.06	29		33.97±19.07		29	(mean ± SD)	%
	Temiz et al 2020	27.97 ± 14.88		10		18.68 ± 79.06		10	mean ± SD)	(x106 )		Temiz et al 2020		27.97 ± 14.88	10		23.54 ± 18.53		10	mean ± SD)	(x106
												Koç and Keseroğlue, 2021		48.6±22.1	21		34.7±20.7		21	mean ± SD)	%

## Sheet: pH
	Semen pH
	Ref	Exposed		n		Unexposed		n	Type of data	Unit		Ref	Before treatment		n		After treatment		n	Type of data	Unit
	Temiz et al 2020	8.00 ± 1.00		10		8.00 ± 0.10		10	Median ± IQR)			Temiz et al 2020		8.00 ± 1.00	10		9.00 ± 1.00		10	(Median ± IQR)
												Koç and Keseroğlue, 2021		7.50 (7.5–8.5)	21		7.50 (7.5–8.5)		21	Median (min-max)

## Sheet: Progressive motility
	Progressive sperm motility (%)
	Ref	Exposed		n		Unexposed		n	Type of data	Unit		Ref	Before treatment		n		After treatment		n	Type of data	Unit
	Temiz et al 2020	39.50 ± 15.50		10		35.00 ± 9.75		10	(Median ± IQR)	(%)		Temiz et al 2020	39.50 ± 15.50		10		33.00 ± 14.75		10	(Median ± IQR)	(%)
												Koç and Keseroğlue, 2021		35.1±21.7	21		21.8±15.9		21	mean±SD	(%)
												Gul et al 2021		26.62±12.59	29		29.24±15.49		29	(mean ± SD)	%

## Sheet: Non-progressive
	Non-progressive sperm motility (%)
	Ref	Exposed		n		Unexposed		n	Type of data	Unit		Ref	Before treatment		n		After treatment		n	Type of data	Unit
	Temiz et al 2020	8.00 ± 5.50		10		9.50± 3.25		10	(Median ± IQR)			Temiz et al 2020	8.00 ± 5.50		10		9.50 ± 4.25		10	(Median ± IQR)	%
												Koç and Keseroğlue, 2021		12.9±6.7	21		12.9±7.6		21	mean±SD	%

## Sheet: Normal morphology
	Normal sperm 6/morphology (%)
	Ref	Exposed		n		Unexposed		n	Type of data	Unit		Ref	Before treatment		n		After treatment		n	Type of data	Unit
	Temiz et al 2020	1.50 ± 2.00		10		3.00 ± 3.00		10	Median ± IQR)			Temiz et al 2020	1.50 ± 2.00		10		1.00 ± 1.00		10	(Median ± IQR)	%
												Koç and Keseroğlue, 2021		6 (3–24)	21		5 (3–18)		21	(Median (min-max)	%

## Sheet: Sperm concentration
	Sperm concentration(%)
	Ref	Exposed		n		Unexposed		n	Type of data	Unit		Ref	Before treatment		n		After treatment		n	Type of data	Unit
												Koç and Keseroğlue, 2021		42 (2–148)	21		35.9 (4–126.5)		21	(Min-Max)	×106/mL

## Sheet: Immotility
										Ref	Before treatment		n		After treatment		n	Type of data	Unit
										Koç and Keseroğlue, 2021		51.4±22.1	21		65.3±20.7		21	mean±SD	(%)
