# Supplementary material for: SARS-CoV-2 impairs male fertility by targeting semen quality and testosterone level: A systematic review and meta-analysis
Source: PLoS One. 2024 Sep 9;19(9):e0307396. doi: 10.1371/journal.pone.0307396 (PMC11383251; doi:10.1371/journal.pone.0307396)
Supplement: S1 Raw data — (ZIP) [file pone.0307396.s002.zip › Seminal parameters.xlsx]

## Sheet: Volume
Ref	Exposed		n	Unexposed		n	Type of data	Unit		Ref	Before treatment		n		After treatment		n	Type of data	Unit
Al-Alami et al, 2022	Infected	–0.1 ± 0.9	4	vaccinated	–0.2 ± 1.0	28	Mean ± SD			Dipankar et al, 2022	COVID-19	2.25 (0.796)	30		post COVID	2.92 (0.678)	30	Mean (SD)	> 1.5 ml/ejaculate
	Vaccinated and infected	0.3 ±1.0	14	Neither vaccinated nor infected	–0.2 ± 0.3	3	Mean ± SD			Gul et al, 2021		2.23±1.11	29		2.58±1.01		29	Mean± Std.	ml
Best et al, 2021		2.1 (1.23)	30		2.2 (2.15)	30	Median (IQR)	ml		Guo et al, 2021	1st sampling	3.0 (2.3–3.6)	22		2nd	3.3 (2.7–3.7)	22	(median, IQR	ml
Enikeev et al, 2022	2.6 ± 1.71 (0.5–9)		44	2.8 ± 1.5 (0.8–9)		44	mean ± SD	ml
	2.2± 1.3 (0.5–6)	at 3 months	37				mean ± SD	ml		Hamarat et al, 2022	pre COVID-19	2.61±1.25	41		post COVID	2.35±1.03	41	Mean± Std.	ml
Falahieh et al, 2021	3.8_x0005_1.2	14 days	63	120 days	4.1_x0005_1.3	63	mean ± SD	ml		Hu et al, 2022		1 follow up	31	2.90 (1.80–3.50)	2nd	3.00 (1.90–3.80)	31	Mean± Std.	ml
Gacci et al, 2021	2.0 (0.8–2.5)	hosp	26	2.5 (1.5–3.5)	non hosp	12	(median, IQR	mL)		Koç & Keseroğlu, 2021		3 (1–8)	21			2.5 (1.5–5)	21	median (min-max)	mL
	1.5 (1–2)	ICU	5				(median, IQR	mL)		Kumar et al, 2021		102	2.5 (1.0)			3 (2.0)	137	(median, IQR	ml),
							(median, IQR	mL)		Enikeev et al, 2022	2.6 ± 1.71 (0.5–9)		44		2.2± 1.3 (0.5–6)	at 3 months	37	mean ± SD	ml
Guo et al, 2021	3.0 (2.3–3.9)	41			3.0 (2.0–4.1)	50	(median, IQR	ml
Holtmann et al, 2020	Mild	2.5 _x0004_ 1.0	14	Control	2.51 _x0004_ 1.1	14	mean ± SD	ml		Falahieh et al, 2021	3.8±1.2		20		4.1±1.3		20	Mean,SD	mL
	Moderate	1.1 _x0004_ 09	2	Control	2.51 _x0004_ 1.1	14
Hu et al, 2022		2.86±1.19	36		3.27±0.92	45	mean ± SD	ml
Al-Alami et al, 2022		2.5 (2,4.38)	4		2.5 (2,3)	3	Median, Q1Q3
Aksak et al., 2022		3.5, 1.42	100		3.42, 1.62	100	mean, sd
											Postcovid
										Ref	COVID-infecte		n		PreCOVID		n	Type of data	Unit
										Erbay et al., 2021 mild	3.08±0.8		69		3.24±1.6		69		mL
										moderate	2.74±0.9		69		3.34±1.1		69
										Gul et al, 2021	2.58±1.01		29		2.23±1.11	29		Mean± Std.	ml
										Hamarat et al, 2022	2.35±1.03		41		2.61±1.25		41	Mean± Std.	ml
										Koç & Keseroğlu, 2021	2.5 (1.5–5)		21		3 (1–8)		21	median (min-max)	mL

## Sheet: Agglutination
	Ref	Exposed		n	Unexposed		n	Type of data	Unit		Ref	Before treatment		n		After treatment		n	Type of data	Unit
	Enikeev et al, 2022	17 (20.5)		44	9 (22.7)		44	N	%		Dipankar et al, 2022	COVID-19	3.4 (0.6215)	30		post COVID	2.833 (0.8743)	30	Mean (SD)	grades 1 -4
		11 (22.7)	at 3 months	37				N	%		Enikeev et al, 2022	17 (20.5)		44		11 (22.7)	at 3 months	37	N	%

## Sheet: total Sperm number
Ref	Exposed		n	Unexposed		n	Type of data	Unit		Ref	Before treatment		n		After treatment		n	Type of data	Unit
Best et al, 2021		12.5 (52.1)	30		59.2 (70.5)	30	Median (IQR)	million		Erbay et al, 2021	grp 1 (fever)	88.65 ± 45.62	18		grp 1 (fever)	78.37 ± 48.67	18	Mean ± SD)	million
Gacci et al, 2021	38.1 (5.5–123.8)	hosp	26	133.25 (50.5–244.1)	non hosp	12	(median, IQR	million			grp 2 (no fever)	94.53 ± 63.72	8		grp 2 (no fever)	81.42 ± 62.39	8	Mean ± SD)	million
	0.0 (0.0–7.0)	ICU	5				(median, IQR	million		Hamarat et al, 2022	pre COVID-19	63 (3–318)	41		post COVID	28.8 (0.4–168)	41	Median	mil/ml
							(median, IQR	million		Hu et al, 2022		1st	31	182.29±107.98	2nd	181.48±137.00	31	mean ± SD	×106
										Koç & Keseroğlu, 2021		145 (6–788)	21			96.9 (13.4–603.5)	21	median (min-max)	×106 per ejaculate)
Holtmann et al, 2020	Mild	243.7 _x0004_ 140.4	14	Control	233.1 _x0004_ 234.4	14	Mean ± SD)	per ejaculate, 106
	Moderate	11.9 _x0004_ 13.4	2
Hu et al, 2022		158.50 (77.86–214.63)	36		178.52 (130.64–303.70)	45	Median (IQR)	×106		Ref	COVID-infecte		n		PreCOVID		n	Type of data	Unit
										Erbay et al., 2021 mild	75.57±58.53		69		90.72±85.39		69		millions
										moderate	90.38±83.66		69		114.53±93.66		69
										Hamarat et al, 2022	28.8 (0.4–168)		41		63 (3–318)		41	Median (Min-Max)	million
										Koç & Keseroğlu, 2021		96.9 (13.4–603.5)	21		145 (6–788)		21	median (min-max)	×106 per ejaculate)

## Sheet: Viscosity
	Ref	Exposed		n	Unexposed		n	Type of data	Unit		Ref	Before treatment		n		After treatment		n	Type of data	Unit
											Dipankar et al, 2022	COVID-19	4.5 (3 – 20)	30		post COVID	3 (2 – 5.25)	30	Mean (SD)	1 – 2 cm
											Kumar et al, 2021		102	2.0 (3.0)			2.0 (4.0)	137	(median, IQR	cm

## Sheet: Vitality
Ref	Exposed		n	Unexposed		n	Type of data	Unit		Ref	Before treatment		n		After treatment		n	Type of data	Unit
Enikeev et al, 2022	47.0+24.5 (0–87)		44	72.5±15.2 (44–91		44	mean ± SD	%		Dipankar et al, 2022	COVID-19	33.867 (14.81)	30		post COVID	43.933(14.10)	30	Mean (SD)	> 58%
	62.8±20.9 (27–89)	at 3 months	37				mean ± SD	%		Erbay et al, 2021	grp 1 (fever)	59 ± 6.1	18		grp 1 (fever)	62.7 ± 5.8	18	Mean ± SD)	%
Falahieh et al, 2021	73.1_x0005_11.6	14 days	63	120 days	80.3_x0005_11.5	63	mean ± SD	%			grp 2 (no fever)	62.7 ± 5.8	8		grp 2 (no fever)	59.5± 8.0	8	Mean ± SD)	%
Gacci et al, 2021	49 (31–67)	hosp	26	59 (47–81) 49 (31–67) 0 (0–9)	non hosp	12	(median, IQR	live sperm %		Guo et al, 2021	1st	81.0 (60.5–86.5)	22		2nd	81.5 (69.8–90.0)	22	median (IQR)	%)
	0 (0–9)	ICU	5				(median, IQR	live sperm %
							(median, IQR	live sperm %
Guo et al, 2021	81.0 (63.0–88.0)		41		81.0 (67.0–89.0)	50	median (IQR)	%		Enikeev et al, 2022	47.0+24.5 (0–87)		44		62.8±20.9 (27–89)	at 3 months	37	mean ± SD	%
										Falahieh et al, 2021	73.1±11.6		20		80.3±11.5		20	Mean, SD	%
										Ref	COVID-infecte		n		PreCOVID		n	Type of data	Unit
										Erbay et al., 2021 mild	58.1±7.1		69		62±7.0		69		%
										moderate	57.4±6.8		69		64.6±5.6		69

## Sheet: Sperm count
Ref	Exposed		n	Unexposed		n	Type of data	Unit		Ref	Before treatment		n		After treatment		n	Type of data	Unit
Enikeev et al, 2022	349.2±363.7 (4–1475)		44	223.5±205.1 (10.8–840		44	mean ± SD	10*6/ ejaculate		Dipankar et al, 2022	COVID-19	26.85 (13.05 – 39.7)	30		post COVID	58.75 (41 – 74.07)	30	Mean (SD)	> 15 millions/ml
	222.4±222.4 (6–1050)	at 3 months	37				mean ± SD	%		Gul et al, 2021		39.67±40.45	29		47.52±60.84		29	Mean± Std.	×106/mL
										Enikeev et al, 2022	349.2±363.7 (4–1475)		44		222.4±222.4 (6–1050)	at 3 months	37	mean ± SD	10*6/ ejaculate
Al-Alami et al, 2022		57 (23, 114)	4		45 (18, 74)	3	Median, Q1Q3
											Postcovid
										Ref	COVID-infecte		n		PreCOVID		n	Type of data	Unit
										Gul et al, 2021	47.52±60.84		29		39.67±40.45	29		Mean± Std.	×106/mL

## Sheet: Liquefaction time
Ref	Exposed		n	Unexposed		n	Type of data	Unit		Ref	Before treatment		n		After treatment		n	Type of data	Unit
Al-Alami et al, 2022	Infected	0	4	vaccinated	0	28	Mean ± SD			Dipankar et al, 2022	COVID-19	40 (33.75 – 60)	30		post COVID	30 (24.5 – 40)	30	Mean (SD)	20 – 60 min
	Vaccinated and infected	0	14	Neither vaccinated nor infected	0	3	Mean ± SD			Kumar et al, 2021		102	30.0 (30.0)			30.0 (18.0)	137	(median, IQR	min
Gacci et al, 2021	240 (180-300)	hosp	26	210 (168-270)	non hosp	12	(median, IQR	minutes
	340 (120-270)	ICU	5				(median, IQR	minutes

## Sheet: total sperm count
Ref	Exposed		n	Unexposed		n	Type of data	Unit		Ref	Before treatment		n	After treatment		n	Type of data	Unit
Guo et al, 2021	148.9 (74.2–238.2)		41	226.8 (112.5–376.6)		50	median (IQR	millions per ejaculate		Dipankar et al, 2022	COVID-19	46.45 (29.72 – 82.27)	30	post COVID	161.6 (100-62 – 205.57)	30	Mean (SD)	> 39 millions/ejaculate
										Gul et al, 2021		77.88±75.61	29	100.80±107.01		29	Mean± Std.	×106
										Guo et al, 2021	1st sampling	100.9 (57.0–207.2)	22	2ND	169.4 (146.7–332.6)	22	median (IQR	millions per ejaculate
										Kumar et al, 2021		102	112.9 (176.5)			184.4 (276.2)	137	(median, IQR	(×106 cells
											Postcovid
										Ref	COVID-infecte		n		PreCOVID		n	Type of data	Unit
										Gul et al, 2021	100.80±107.01		29		77.88±75.61	29		Mean± Std.	×106

## Sheet: Concentration
Ref	Exposed		n	Unexposed		n	Type of data	Unit		Ref	Before treatment		n		After treatment		n	Type of data	Unit
Al-Alami et al, 2022	Infected	3.2 ± 12.6	4	vaccinated	–9.0 ± 16.3	28	Mean ± SD			Erbay et al, 2021	grp 1 (fever)	35.12 ± 10.6	18		grp 1 (fever)	29.52 ± 10.7	18	Mean ± SD)	million/ml
	Vaccinated and infected	–1.4 ± 22.6	14	Neither vaccinated nor infected	–1.7 ± 5.5	3	Mean ± SD				grp 2 (no fever)	33.02 ± 12.3	8		grp 2 (no fever)	28.48 ± 15.8	8	Mean ± SD)	million/ml
Best et al, 2021		11.5 (26.8)	30		21.5 (21.5)	30	Mean (IQR)	(million/mL)		Guo et al, 2021	1st sampling	39.2 (26.6–70.0)	22		2nd	59.0 (45.7–112.5)	22	(median, IQR	×106 ml−1
Enikeev et al, 2022		128.9±98.15 (20–325)	44	76.3±53.1 (3–210		44	mean ± SD	10*6ml
	at 3 months	107.9±98.1 (2–424)	37				mean ± SD	10*6ml		Hamarat et al, 2022	pre COVID-19	24 (2–93)	41		post COVID	13 (0.1–63)	41	median	mil/ml
Falahieh et al, 2021	47.6_x0005_21.9	14 days	63	120 days	52.1_x0005_24.3	63	mean ± SD	_x0002_106 mL -1		Hu et al, 2022		1st	31	67.07±34.45	2nd	60.65±26.96	31	mean ± SD	×106/mL
Gacci et al, 2021	17.8 (5.5–70.0)	hosp	26	65.8 (23.8–71.0)	non hosp	12	(median, IQR	(million/mL)		Koç & Keseroğlu, 2021	pre COVID-19	42 (2–148)	21			35.9 (4–126.5)	21	median (min-max)	×106/mL
	0.0 (0.0–3.5)	ICU	5				(median, IQR	(million/mL)		Kumar et al, 2021		102	46.0 (60.9)			78.0 (75.9)	137	(median, IQR	×106 cells per ml),
							(median, IQR	(million/mL)		Enikeev et al, 2022		128.9±98.15 (20–325)	44		at 3 months	107.9±98.1 (2–424)	37	mean ± SD	10*6ml
Guo et al, 2021	49.6 (32.1–95.3)		41		86.8 (56.1–130.6)	50	(median, IQR	×106 ml−1		Falahieh et al, 2021		47.6±21.9	20			52.1±24.3	20	Mean, SD	10*6/mL
Holtmann et al, 2020	Mild	95.9 _x0004_ 50.5	14		89.5 _x0004_ 69.6	14	mean ± SD	106/mL
	Moderate	32.0 _x0004_22.6	2
Hu et al, 2022		56.55 (40.15–88.84)	36		59.28 (44.92–77.47)	45	Median (IQR)	×106/mL
Al-Alami et al, 2022		22 (8, 49)	4		18 (9,29)	3	Median, Q1Q3
Aksak et al., 2022		31.78, 32.09	100		48.19, 36.24	100	mean, sd
											PostCOVID
										Ref	COVID-infecte		n		PreCOVID		n	Type of data	Unit
										Erbay et al., 2021 mild	28.62±12.4		69		32.24±12.8		69		millions/mL
										moderate	30.63±17.2		69		35.01±14.1		69
										Hamarat et al, 2022	13 (0.1–63)		41		24 (2–93)		41	median (min-max)	mil/ml
										Koç & Keseroğlu, 2021	35.9 (4–126.5)		21		42 (2–148)		21	median (min-max)	×106/mL

## Sheet: Progressive motility
Ref	Exposed		n	Unexposed		n	Type of data	Unit		Ref	Before treatment		n		After treatment		n	Type of data	Unit
Al-Alami et al, 2022	Infected	–3.8 _x0006_ 12.5	4	vaccinated	–5.8 _x0006_ 13.2	28	Mean ± SD			Dipankar et al, 2022	COVID-19	20.2 (09.05)	30		post COVID	31.03 (10.46)	30	Mean (SD)	≥ 32 %
	Vaccinated and infected	–3.1 _x0006_ 11.1	14	Neither vaccinated nor infected	–7.7 _x0006_ 8.7	3	Mean ± SD			Erbay et al, 2021	grp 1 (fever)	30.03 ± 8.6	18		grp 1 (fever)	21.08 ± 6.7	18	Mean ± SD)	%
Enikeev et al, 2022		32.8±21.7 (0–82)	44	44.9±14.3 (11–69)		44	mean ± SD	%			grp 2 (no fever)	29.19 ± 11.7	8		grp 2 (no fever)	22.38 ± 9.2	8	Mean ± SD)	%
	at 3 months	44.3±14.7 (17–69)	37				mean ± SD	%		Gul et al, 2021		26.62±12.59	29			29.24±15.49	29	Mean± Std.	%
Falahieh et al, 2021	30.6_x0005_8.2	14 days	63	120 days	44.1_x0005_9.9	63	mean ± SD	%		Guo et al, 2021	First	35.1(20.4-42.0)		22	2nd	37.0(29.4-50.1)	22	median (IQR)	%
Gacci et al, 2021	25.0 (12.0–42.0)	hosp	26	36.0 (26.0–58.0)	non hosp	12	(median, IQR	%		Hamarat et al, 2022	pre COVID-19	33.66±13.59	41		post COVID	30.74±14.28	41
	27.0 (27.0–27.0)	ICU	5				(median, IQR	%		Hu et al, 2022		1st	31	42.98±11.82	2nd	40.20±12.33	31	mean ± SD	%
							(median, IQR	%		Koç & Keseroğlu, 2021		35.1±21.7	21			21.8±15.9	21	mean ± SD	%
Guo et al, 2021	37.1 (25.4–49.1)		41		46.7 (36.1–55.8)	50	(median, IQR	%
										Enikeev et al, 2022		32.8±21.7 (0–82)	44		at 3 months	44.3±14.7 (17–69)	37	mean ± SD	%
Holtmann et al, 2020	Mild	46.1 _x0004_21.1	14	Control	42.1 _x0004_17.8	14	mean ± SD	×106		Falahieh et al, 2021		30.6±8.2	20			44.1±9.9	20	Mean, SD	%
	Moderate	20.0 _x0004_0	2
Hu et al, 2022		40.43 (32.87–50.16)	36		46.19 (37.21–50.82)	45	Median (IQR)	%
Al-Alami et al, 2022		20 (5, 34)	4		10 (0, 25)	3	Median, Q1Q3
											Postcovid
										Ref	COVID-infecte		n		PreCOVID		n	Type of data	Unit
										Erbay et al., 2021 mild	20.92±9.1		69		28.81±9.7		69		%
										moderate	21.40±10.1		69		30.16±12.1		69
										Gul et al, 2021	29.24±15.49	29			26.62±12.59	29		Mean± Std.	%
										Hamarat et al, 2022	30.74±14.28		41		33.66±13.59		41	Mead, SD	%
										Koç & Keseroğlu, 2021	21.8±15.9		21		35.1±21.7		21	mean ± SD	%

[truncated: 15 more sheets: Rapid progressive motility, Slow prog. motility, non prog. motility, no motility, Normal form, Immotile sperm, total Motility, Normal Morphology, tail defect, neck defect, head defect, cytoplasmic droplet, fructose, WBC, pH]
